# Supplementary material for: A SERS Composite Hydrogel Device for Point-of-Care Analysis of Neurotransmitter in Whole Blood
Source: Biosensors (Basel). 2023 Jun 2;13(6):611. doi: 10.3390/bios13060611 (PMC10295853; doi:10.3390/bios13060611)
Supplement: Supplementary file 1 [file biosensors-13-00611-s001.zip]

Archive with 1 entries (1 files):
- biosensors-2406860-supplementary.pdf
